# Supplementary material for: Transcriptome-wide identification of 5-methylcytosine by deaminase and reader protein-assisted sequencing
Source: eLife. 2025 Apr 8;13:RP98166. doi: 10.7554/eLife.98166 (PMC11978299; doi:10.7554/eLife.98166)
Supplement: Figure 1—figure supplement 1—source data 2. [file elife-98166-fig1-figsupp1-data2.zip]

Archive with 16 entries (16 files):
- Supplementary Figure1H-pull-down (HA)-source data.Tif
- __MACOSX/._Supplementary Figure1H-pull-down (HA)-source data.Tif
- Supplementary Figure1E-input∩╝êHA∩╝ë-source data.Tif
- __MACOSX/._Supplementary Figure1E-input∩╝êHA∩╝ë-source data.Tif
- Supplementary Figure1E-pull-down (HA)-source data.Tif
- __MACOSX/._Supplementary Figure1E-pull-down (HA)-source data.Tif
- Supplementary Figure1F-input∩╝êHA∩╝ë-source data.Tif
- __MACOSX/._Supplementary Figure1F-input∩╝êHA∩╝ë-source data.Tif
- Supplementary Figure1F-pull-down (HA)-source data.Tif
- __MACOSX/._Supplementary Figure1F-pull-down (HA)-source data.Tif
- Supplementary Figure1G-input∩╝êHA∩╝ë-source data.Tif
- __MACOSX/._Supplementary Figure1G-input∩╝êHA∩╝ë-source data.Tif
- Supplementary Figure1G-pull-down (HA)-source data.Tif
- __MACOSX/._Supplementary Figure1G-pull-down (HA)-source data.Tif
- Supplementary Figure1H-input∩╝êHA∩╝ë-source data.Tif
- __MACOSX/._Supplementary Figure1H-input∩╝êHA∩╝ë-source data.Tif
