# Supplementary material for: Transcriptome-wide identification of 5-methylcytosine by deaminase and reader protein-assisted sequencing
Source: eLife. 2025 Apr 8;13:RP98166. doi: 10.7554/eLife.98166 (PMC11978299; doi:10.7554/eLife.98166)
Supplement: Figure 2—source data 2. [file elife-98166-fig2-data2.zip]

Archive with 8 entries (8 files):
- Western blot analysis of the GAPDH protein original file shown in Figure 2F..Tif
- __MACOSX/._Western blot analysis of the GAPDH protein original file shown in Figure 2F..Tif
- Western blot analysis of the NSUN2 protein original file shown in Figure 2E.Tif
- __MACOSX/._Western blot analysis of the NSUN2 protein original file shown in Figure 2E.Tif
- Western blot analysis of the NSUN6 protein original file shown in Figure 2F.Tif
- __MACOSX/._Western blot analysis of the NSUN6 protein original file shown in Figure 2F.Tif
- Western blot analysis of the ╬▒-Tubulin protein original file shown in Figure 2E..Tif
- __MACOSX/._Western blot analysis of the ╬▒-Tubulin protein original file shown in Figure 2E..Tif
