# Supplementary material for: Transcriptome-wide identification of 5-methylcytosine by deaminase and reader protein-assisted sequencing
Source: eLife. 2025 Apr 8;13:RP98166. doi: 10.7554/eLife.98166 (PMC11978299; doi:10.7554/eLife.98166)
Supplement: Figure 2—figure supplement 3—source data 2. [file elife-98166-fig2-figsupp3-data2.zip]

Archive with 2 entries (2 files):
- Figure 2-figure supplement 3B-source data2.tif
- __MACOSX/._Figure 2-figure supplement 3B-source data2.tif
