# Supplementary material for: Transcriptome-wide identification of 5-methylcytosine by deaminase and reader protein-assisted sequencing
Source: eLife. 2025 Apr 8;13:RP98166. doi: 10.7554/eLife.98166 (PMC11978299; doi:10.7554/eLife.98166)
Supplement: Figure 5—source data 1. [file elife-98166-fig5-data1.zip]

Archive with 2 entries (1 files):
- Figure 5-source data1/
- Figure 5-source data1/Figure 5-source data1.pdf
