# Supplementary material for: Transcriptome-wide identification of 5-methylcytosine by deaminase and reader protein-assisted sequencing
Source: eLife. 2025 Apr 8;13:RP98166. doi: 10.7554/eLife.98166 (PMC11978299; doi:10.7554/eLife.98166)
Supplement: Figure 5—source data 2. [file elife-98166-fig5-data2.zip]

Archive with 8 entries (8 files):
- Western blot analysis of the HA protein original file shown in Figure 5F..tif
- __MACOSX/._Western blot analysis of the HA protein original file shown in Figure 5F..tif
- Western blot analysis of the GAPDH protein original file shown in Figure 5E..tif
- __MACOSX/._Western blot analysis of the GAPDH protein original file shown in Figure 5E..tif
- Western blot analysis of the GAPDH protein original file shown in Figure 5F..tif
- __MACOSX/._Western blot analysis of the GAPDH protein original file shown in Figure 5F..tif
- Western blot analysis of the HA protein original file shown in Figure 5E..tif
- __MACOSX/._Western blot analysis of the HA protein original file shown in Figure 5E..tif
